# Supplementary material for: The Impact of Eucalyptus and Pine Plantations on the Taxonomic and Functional Diversity of Dung Beetles (Coleoptera: Scarabaeidae) in the Southern Region of Ecuador
Source: Biology (Basel). 2024 Oct 19;13(10):841. doi: 10.3390/biology13100841 (PMC11504286; doi:10.3390/biology13100841)
Supplement: Supplementary file 1 [file biology-13-00841-s001.zip]

Archive with 1 entries (1 files):
- biology-3218356-supplementary.pdf
